# Supplementary material for: Overcoming Multidrug Resistance by Bacterial Efflux Pump Inhibitors in Clinical Escherichia coli Strains
Source: Antibiotics (Basel). 2026 Mar 9;15(3):276. doi: 10.3390/antibiotics15030276 (PMC13024732; doi:10.3390/antibiotics15030276)
Supplement: Supplementary file 1 [file antibiotics-15-00276-s001.zip]

Archive with 1 entries (1 files):
- antibiotics-4098548-supplementary.pdf
